# Supplementary material for: Health Facility Characteristics and Their Relationship to Coverage of PMTCT of HIV Services across Four African Countries: The PEARL Study
Source: PLoS One. 2012 Jan 20;7(1):e29823. doi: 10.1371/journal.pone.0029823 (PMC3262794; doi:10.1371/journal.pone.0029823)
Supplement: Table S2 — (XLSX) [file pone.0029823.s002.xlsx]

## Sheet: Sheet1
Table S2. Selected Individual PMTCT variables and relationship to PMTCT coverage, PEARL Facility Survey, 2007-2009.
	Cameroon		Cote d’Ivoire		South Africa		Zambia		Overall			GEE
	(n=8)		(n=9)		(n=6)		(n=9)		(n=32)			P value
	Number of clinics	Median coverage	Number of clinics	Median coverage	Number of clinics	Median coverage	Number of clinics	Median coverage		Number of clinics	Median coverage
Managing authority (%)
Government / Public	4	73.6	8	14.4	6	55.8	7	59.3		25	54.1	0.19
NGO, Faith-based, Private	4	83.5	1	44	0		2	55.3		7	60
Location of HIV testing during ANC*
ANC room	2	73.6	1	14.8	5	56.5	8	58.9		16	58.6	0.31
In lab	6	80.6	7	13.9			1	68.9		14	44.4
Health facility but other part					1	47.6				1	47.6
HIV testing
Opt in	3	76.3	9	14.8	6	55.8	0	NA		18	45.8	0.45
Opt out	5	81.1	0	NA	0	NA	9	59.3		14	59.6
Same day HIV results?
Yes	7	80	7	14.8	6	55.8	9	59.3		29	56.5	0.23
No	1	44.8	2	15.9	0	NA	0	NA		3	17.9
Location of HIV test kits*
ANC	4	81.6	1	14.8	3	56.5	7	59.3		15	60	0.006
Lab	4	63.9	7	13.9	1	58.8	2	56.3		14	44.4
Other location	0	NA	0	NA	2	51.4	0	NA		2	51.4
HIV testing in labor and delivery
Yes	7	80	5	17.3	5	56.5	6	58.9		23	58.5	0.03
No	0	NA	4	11.4	1	55	1	61.9		6	18.2
Partner HIV testing offered in PMTCT
Yes	8	78.1	9	14.8	5	55	6	59.6	28	50	0.94
No	0	NA	0	NA	1	58.8	3	58.5	4	58.6
Timing of NVP
Before delivery	7	80	3	14.8	3	55	5	60	18	61	0.24
At delivery	1	47.8	6	15.6	3	56.5	4	52.4	14	47.7
CD4 testing available at this clinic
Yes	3	86.9	5	17.3	6	55.8	4	63.9	18	55.8	0.003
No	5	71	4	11.4	0	NA	5	58.5	14	51.7
Infant HIV testing with PCR*
Most days a month	7	80	2	20.1	4	51.4	6	61	19	60	0.01
Some days a month	1	71					1	49.3	2	60.1
Very few days a month	0		7	13.9	2	57.7	2	58.9	11	17.3
ANC register with PMTCT info
Yes	7	80	3	22.4	6	55.8	9	59.3	25	58.8	<0.001
No	1	47.8	6	11.9	0	NA	0	NA	7	14.8
Lay counselors present today
Yes	6	78.1	5	8.9	6	55.8	5	58.5	22	55.8	0.9
No	1	44.8	3	17.3	0	NA	1	49.3	5	44
Presence of PMTCT guidelines*
Observed, in patient area	7	80	5	8.9	5	55	9	59.3	26	56.7	0.09
Reported, not seen	0	NA	1	22.4	1	56.5	0	NA	2	39.5
Not available	1	71	1	13.9	0	NA	0	NA	2	42.4
NA: Not applicable
* Coded as 1.0, 0.5, and 0 and treated as a continuous variable
* p-value by using GEE to account for correlation due to clustering of facilities within countries
